# Supplementary material for: Young dictators—Speaking about oneself decreases generosity in children from two cultural contexts
Source: PLoS One. 2024 Mar 7;19(3):e0300200. doi: 10.1371/journal.pone.0300200 (PMC10919844; doi:10.1371/journal.pone.0300200)
Supplement: S2 File — (XLSX) [file pone.0300200.s002.xlsx]

## Sheet: Sheet1
	Gender(1=male,2=female)	Age	AgeMonths	Condition(1=self,2=other,3=neutral)	Stickers shared	PrimeTime	PrimeTimeSec	Society(1=UK, 2=INDIA)
	2	7	92	1	2	00:03:42	222	1
	2	7	91	1	1	00:04:01	241	1
	1	8	106	1	2	00:04:02	242	1
	2	7	90	1	3	00:03:46	226	1
	2	8	97	1	1	00:03:47	227	1
	1	7	99	1	0	00:04:07	247	1
	1	7	84	1	2	00:03:04	184	1
	1	8	105	1	2	00:03:59	239	1
	1	7	84	1	1	00:04:15	255	1
	1	8	96	1	2	00:04:04	244	1
	2	7	93	1	2	00:03:45	225	1
	2	7	99	1	1	00:04:09	249	1
	1	7	84	1	3	00:03:57	237	1
	1	7	86	1	1	00:04:07	247	1
	2	7	84	1	3	00:04:08	248	1
	2	7	88	1	0	00:03:53	233	1
	1	7	85	1	2	00:03:50	230	1
	2	8	96	1	1	00:04:14	254	1
	2	8	99	1	1	00:03:58	238	1
	1	8	97	1	0	00:03:59	239	1
	2	7	93	1	1	00:04:13	253	1
	2	7	84	1	2	00:03:04	184	1
	1	7	88	1	1	00:03:47	227	1
	2	7	85	1	0	00:04:04	244	1
	1	7	84	1	2	00:03:45	225	1
	1	8	96	1	2	00:04:06	246	1
	2	8	106	1	0	00:03:44	224	1
	2	8	100	1	1	00:04:01	241	1
	1	8	104	1	2	00:04:09	249	1
	1	8	102	1	0	00:03:36	216	1
	2	7	94	1	0	00:03:30	210	2
	2	7	85	1	2	00:04:00	240	2
	2	7	95	1	1	00:04:15	255	2
	1	7	90	1	2	00:04:00	240	2
	1	8	91	1	0	00:04:01	241	2
	2	7	91	1	0	00:03:47	227	2
	2	7	86	1	0	00:03:41	221	2
	1	7	88	1	0	00:03:49	229	2
	1	7	94	1	2	00:03:45	225	2
	1	7	96	1	1	00:03:50	230	2
	2	7	90	1	0	00:03:43	223	2
	2	7	90	1	2	00:03:55	235	2
	1	8	93	1	1	00:04:01	241	2
	1	7	90	1	2	00:03:55	235	2
	2	7	100	1	2	00:04:01	241	2
	2	7	87	1	2	00:03:48	228	2
	2	8	96	1	0	00:03:49	229	2
	1	8	100	1	0	00:03:38	218	2
	1	8	106	1	2	00:03:59	239	2
	1	8	104	1	1	00:03:47	227	2
	2	8	103	1	0	00:03:39	219	2
	1	8	103	1	3	00:03:50	230	2
	2	8	101	1	1	00:04:01	241	2
	2	8	99	1	1	00:03:48	228	2
	1	8	101	1	2	00:04:01	241	2
	2	8	101	1	0	00:04:01	241	2
	1	8	104	1	0	00:03:42	222	2
	2	8	98	1	0	00:04:15	255	2
	1	8	104	1	0	00:03:36	216	2
	2	8	103	1	0	00:04:03	243	2
	2	7	95	2	3	00:04:05	245	1
	1	7	85	2	3	00:03:38	218	1
	1	8	101	2	2	00:03:40	220	1
	2	8	90	2	2	00:03:46	226	1
	2	8	100	2	2	00:03:58	238	1
	1	7	87	2	1	00:03:46	226	1
	1	8	102	2	4	00:04:01	241	1
	1	8	100	2	4	00:03:47	227	1
	2	8	96	2	3	00:03:43	223	1
	1	7	93	2	3	00:03:53	233	1
	2	7	90	2	3	00:03:53	233	1
	2	8	104	2	1	00:03:48	228	1
	2	7	93	2	2	00:03:30	210	1
	1	8	101	2	0	00:03:43	223	1
	2	7	87	2	2	00:04:01	241	1
	2	8	84	2	1	00:04:13	253	1
	1	7	84	2	2	00:04:05	245	1
	1	7	88	2	1	00:04:02	242	1
	2	8	104	2	1	00:03:57	237	1
	2	8	95	2	1	00:03:35	215	1
	2	7	88	2	1	00:03:54	234	1
	2	7	90	2	3	00:04:02	242	1
	1	7	88	2	2	00:03:36	216	1
	2	7	91	2	2	00:03:34	214	1
	2	7	88	2	2	00:04:07	247	1
	1	8	107	2	1	00:03:56	236	1
	1	8	105	2	0	00:03:58	238	1
	1	7	87	2	2	00:04:05	245	1
	1	8	107	2	0	00:03:48	228	1
	1	7	94	2	2	00:03:45	225	1
	2	7	89	2	1	00:03:27	207	2
	1	7	94	2	3	00:04:01	241	2
	1	8	88	2	2	00:03:45	225	2
	1	7	85	2	1	00:04:05	245	2
	2	8	89	2	2	00:04:08	248	2
	2	8	92	2	3	00:03:50	230	2
	1	7	90	2	2	00:04:00	240	2
	1	7	87	2	3	00:03:40	220	2
	2	7	88	2	2	00:03:30	210	2
	1	7	91	2	0	00:04:02	242	2
	1	7	84	2	0	00:03:55	235	2
	1	8	88	2	3	00:03:40	220	2
	2	8	93	2	1	00:03:45	225	2
	2	7	99	2	2	00:03:48	228	2
	2	7	88	2	1	00:03:52	232	2
	1	7	90	2	3	00:04:01	241	2
	2	7	88	2	2	00:03:40	220	2
	1	8	97	2	3	00:04:06	246	2
	2	8	104	2	3	00:03:40	220	2
	2	8	103	2	2	00:04:01	241	2
	2	7	95	2	2	0.000347222	30	2
	2	7	95	2	1	00:04:02	242	2
	2	8	96	2	1	00:04:05	245	2
	1	8	101	2	2	00:04:01	241	2
	2	8	101	2	3	00:03:54	234	2
	2	8	98	2	1	00:03:47	227	2
	1	8	101	2	2	00:04:01	241	2
	2	8	98	2	3	00:03:38	218	2
	2	8	104	2	0	00:03:48	228	2
	2	8	97	2	1	00:03:53	233	2
	2	8	97	3	3	00:04:01	241	1
	1	8	105	3	3	00:03:52	232	1
	1	7	94	3	3	00:03:53	233	1
	2	7	87	3	2	00:03:40	220	1
	2	8	93	3	2	00:03:45	225	1
	2	8	91	3	3	00:04:08	248	1
	2	8	96	3	2	00:03:53	233	1
	2	8	101	3	2	00:03:46	226	1
	2	7	93	3	2	00:03:37	217	1
	2	7	92	3	2	00:03:55	235	1
	2	8	103	3	3	00:03:47	227	1
	2	8	95	3	1	00:03:48	228	1
	2	7	92	3	3	00:03:43	223	1
	1	7	84	3	0	00:04:11	251	1
	2	7	84	3	3	00:04:05	245	1
	1	7	88	3	1	00:04:04	244	1
	1	7	88	3	4	00:03:49	229	1
	2	8	106	3	3	00:03:57	237	1
	2	8	102	3	2	00:04:12	252	1
	1	8	93	3	0	00:03:53	233	1
	2	7	84	3	2	00:03:50	230	1
	2	7	90	3	3	00:03:45	225	1
	2	7	90	3	1	00:03:45	225	1
	1	7	93	3	1	00:03:46	226	1
	1	8	105	3	2	00:03:43	223	1
	2	8	103	3	2	00:03:48	228	1
	1	8	107	3	2	00:04:15	255	1
	1	8	106	3	2	00:03:58	238	1
	1	7	92	3	3	00:03:47	227	1
	1	8	99	3	2	00:04:14	254	1
	2	7	91	3	3	00:03:47	227	2
	2	7	90	3	1	00:03:51	231	2
	1	7	90	3	0	00:03:55	235	2
	2	7	92	3	3	00:03:47	227	2
	1	8	91	3	3	00:03:45	225	2
	2	7	84	3	2	00:03:40	220	2
	2	7	89	3	2	00:03:55	235	2
	1	7	94	3	2	00:03:47	227	2
	2	7	88	3	3	00:03:58	238	2
	2	7	90	3	1	00:03:30	210	2
	1	7	84	3	3	00:04:00	240	2
	1	7	88	3	1	00:03:45	225	2
	2	7	93	3	2	00:03:45	225	2
	2	7	88	3	1	00:04:06	246	2
	1	7	89	3	0	00:03:51	231	2
	1	7	88	3	1	00:03:48	228	2
	2	7	86	3	1	00:03:38	218	2
	1	8	102	3	3	00:03:38	218	2
	1	8	100	3	3	00:03:57	237	2
	2	8	102	3	1	00:03:40	220	2
	2	8	96	3	1	00:03:50	230	2
	1	8	97	3	3	00:03:51	231	2
	1	8	95	3	2	00:03:52	232	2
	1	8	100	3	2	00:03:42	222	2
	2	8	101	3	3	00:03:58	238	2
	1	8	96	3	1	00:04:05	245	2
	1	8	103	3	3	00:03:54	234	2
	1	8	104	3	3	00:03:41	221	2
	1	8	99	3	2	00:03:45	225	2
	2	8	102	3	1	00:03:47	227	2
